# Supplementary material for: Providing Food and Nutrition Services during the COVID-19 Surge at the Javits New York Medical Station
Source: Int J Environ Res Public Health. 2021 Jul 12;18(14):7430. doi: 10.3390/ijerph18147430 (PMC8305190; doi:10.3390/ijerph18147430)
Supplement: Supplementary file 1 [file ijerph-18-07430-s001.zip]

Archive with 1 entries (1 files):
- ijerph-1268968-supplementary.pdf
